# Supplementary material for: Detection of Salmonella Pathogenicity Islands and Antimicrobial-Resistant Genes in Salmonella enterica Serovars Enteritidis and Typhimurium Isolated from Broiler Chickens
Source: Antibiotics (Basel). 2024 May 16;13(5):458. doi: 10.3390/antibiotics13050458 (PMC11117945; doi:10.3390/antibiotics13050458)
Supplement: Supplementary file 1 [file antibiotics-13-00458-s001.zip]

Archive with 1 entries (1 files):
- antibiotics-2992427-supplementary.pdf
